# Supplementary material for: Bacterial Nanocellulose from Komagataeibacter Medellinensis in Fique Juice for Activated Carbons Production and Its Application for Supercapacitor Electrodes
Source: Polymers (Basel). 2023 Apr 1;15(7):1760. doi: 10.3390/polym15071760 (PMC10096803; doi:10.3390/polym15071760)
Supplement: Supplementary file 1 [file polymers-15-01760-s001.zip]

Archive with 1 entries (1 files):
- polymers-2262543-supplementary.pdf
